# Supplementary material for: spa Types and Staphylococcal Enterotoxin Production of Staphylococcus aureus Isolated from Wild Boar
Source: Microb Ecol. 2023 May 9;86(3):2184–91. doi: 10.1007/s00248-023-02236-4 (PMC10497643; doi:10.1007/s00248-023-02236-4)
Supplement: Supplementary file 1 — Supplementary file1 (XLSX 16 KB) [file 248_2023_2236_MOESM1_ESM.xlsx]

## Sheet: Sheet1
No.	Isolate	Spa type	Spa type repeats	sea	seb	sec	sed	see	seh	Clonal Complex/Sequence Type (estimated by spa-type)
1	31WB	t2509	15-21-12-16-02-16-02-25-17-24							CC30
2	32WB	t2509	15-21-12-16-02-16-02-25-17-24							CC30
3	33WB	t2509	15-21-12-16-02-16-02-25-17-24							CC30
4	35WB	t922	07-23-21-16-33-13					+	+	CC1
5	36WB	t10855	14-44-12-17-17-17-17-23-24
6	37WB	t20572	03-16-21-17-23-13-13-17-17-17-17-17-23-24
7	38WB	t4735	03-16-21-17-23-13-17-17-23-24							CC133
8	39WB	t3380	07-23-12-21-17-34-34
9	40WB	t20572	03-16-21-17-23-13-13-17-17-17-17-17-23-24
10	41WB	t1181	03-16-21-17-23-13-17-17-17-17-17-23-24						+	CC133
11	42WB	t349	04-21-12-17-20-17-12-12-17
12	43WB	t3380	07-23-12-21-17-34-34
13	44WB	t6056	03-16-21-17-23-24							CC133
14	45WB	t6056	03-16-21-17-23-24							CC133
15	46WB	t160	07-23-21-24-33-22-17		+
16	47WB	t127	07-23-21-16-34-33-13						+	CC1
17	48WB	t127	07-23-21-16-34-33-13						+	CC1
18	49WB	t091	07-23-21-17-34-12-23-02-12-23							CC7
19	50WB	t127	07-23-21-16-34-33-13						+	CC1
20	51WB	t091	07-23-21-17-34-12-23-02-12-23							CC7
21	52WB	t091	07-23-21-17-34-12-23-02-12-23							CC7
22	53WB	t1181	03-16-21-17-23-13-17-17-17-17-17-23-24							CC133
23	54WB	t1181	03-16-21-17-23-13-17-17-17-17-17-23-24							CC133
24	56WB	t1181	03-16-21-17-23-13-17-17-17-17-17-23-24							CC133
25	57WB	t091	07-23-21-17-34-12-23-02-12-23							CC7
26	58WB	t7355	03-16-21-17-23-13-17-17
27	59WB	t4735	03-16-21-17-23-13-17-17-23-24							CC133
28	60WB	t742	14-44-12-17-23-18-17-17-17-17-23-24							CC425
29	62WB	t1181	03-16-21-17-23-13-17-17-17-17-17-23-24							CC133
30	64WB	t091	07-23-21-17-34-12-23-02-12-23							CC7
31	65WB	t091	07-23-21-17-34-12-23-02-12-23							CC7
32	66WB	t4735	03-16-21-17-23-13-17-17-23-24							CC133
33	67WB	t267	07-23-12-21-17-34-34-34-33-34							CC97
34	68WB	t20573	14-44-12-17-17-17-17-17-23-24
35	69WB	t4735	03-16-21-17-23-13-17-17-23-24							CC133
36	70WB	t4735	03-16-21-17-23-13-17-17-23-24							CC133
37	71WB	t002	26-23-17-34-17-20-17-12-17-16							CC5
38	72WB	t091	07-23-21-17-34-12-23-02-12-23							CC7
39	73WB	t4735	03-16-21-17-23-13-17-17-23-24							CC133
40	74WB	t091	07-23-21-17-34-12-23-02-12-23							CC7
41	76WB	t091	07-23-21-17-34-12-23-02-12-23							CC7
42	77WB	t091	07-23-21-17-34-12-23-02-12-23							CC7
43	79WB	t267	07-23-12-21-17-34-34-34-33-34							CC97
44	80WB	t1451	08-16-02-25-34-25							CC398
45	81WB	t164	07-06-17-21-34-34-22-34
46	82WB	t4735	03-16-21-17-23-13-17-17-23-24							CC133
47	83WB	t127	07-23-21-16-34-33-13						+	CC1
48	84WB	t4735	03-16-21-17-23-13-17-17-23-24							CC133
49	85WB	t127	07-23-21-16-34-33-13						+	CC1
50	86WB	t742	14-44-12-17-23-18-17-17-17-17-23-24							CC425
51	87WB	t4735	03-16-21-17-23-13-17-17-23-24							CC133
52	88WB	t4735	03-16-21-17-23-13-17-17-23-24						+	CC133
53	89WB	t1849	07-23-34-33-13						+
54	90WB	t11502	566-83-389-34-17-34-407-34
55	91WB	t7355	03-16-21-17-23-13-17-17
56	92WB	t20575	14-44-12-17-23-18-261-23-24			+		+
57	93WB	t742	14-44-12-17-23-18-17-17-17-17-23-24							CC425
58	94WB	t742	14-44-12-17-23-18-17-17-17-17-23-24							CC425
59	95WB	t742	14-44-12-17-23-18-17-17-17-17-23-24							CC425
60	97WB	t002	26-23-17-34-17-20-17-12-17-16							CC5
61	98WB	t20577	04-20-17-31-70-17-16-16-16
62	99WB	t3380	07-23-12-21-17-34-34
63	100WB	t742	14-44-12-17-23-18-17-17-17-17-23-24							CC425
64	101WB	t20575	14-44-12-17-23-18-261-23-24			+		+
65	102WB	t1181	03-16-21-17-23-13-17-17-17-17-17-23-24							CC133
66	103WB	t1181	03-16-21-17-23-13-17-17-17-17-17-23-24							CC133
67	104WB	t742	14-44-12-17-23-18-17-17-17-17-23-24							CC425
68	105WB	t4735	03-16-21-17-23-13-17-17-23-24							CC133
69	106WB	t742	14-44-12-17-23-18-17-17-17-17-23-24							CC425
70	107WB	t4735	03-16-21-17-23-13-17-17-23-24							CC133
71	108WB	t20574	14-44-12-17-12-17-23-18-17-17-17-17-17-23-24
72	109WB	t1181	03-16-21-17-23-13-17-17-17-17-17-23-24							CC133
73	110WB	t3380	07-23-12-21-17-34-34
74	111WB	t7663	03-16-21-17-23-13-17-17-17-17-17-17-23-24
75	112WB	t002	26-23-17-34-17-20-17-12-17-16							CC5
76	113WB	t20574	14-44-12-17-12-17-23-18-17-17-17-17-17-23-24
77	114WB	t160	07-23-21-24-33-22-17		+
78	115WB	t20576	03-17-23-13-17-17-17-17-17-23-24
79	116WB	t1181	03-16-21-17-23-13-17-17-17-17-17-23-24							CC133
80	117WB	t091	07-23-21-17-34-12-23-02-12-23							CC7
81	118WB	t091	07-23-21-17-34-12-23-02-12-23							CC7
82	120WB	t056	04-20-12-17-20-17-12-17-17							ST101
83	121WB	t20583	14-44-12-17-12-17-23-24-17-17-17-17-17-23-24
84	122WB	t20583	14-44-12-17-12-17-23-24-17-17-17-17-17-23-24
85	123WB	t9857	04-20-31-24-17							ST2328
86	124WB	t091	07-23-21-17-34-12-23-02-12-23							CC7
87	125WB	t4279	14-44-12-17-23-18-110-17-17-17-82-24					+
88	126WB	t20578	14-44-12-17-12-17-23-18-17-17-17-23-24
89	127WB	t091	07-23-21-17-34-12-23-02-12-23							CC7
90	128WB	t091	07-23-21-17-34-12-23-02-12-23							CC7
91	129WB	t3583	03-16-21-17-23-13-17-17-17-17-23-24
92	130WB	t4735	03-16-21-17-23-13-17-17-23-24							CC133
93	131WB	t20579	03-16-13-17-17-23-24
94	134WB	t4735	03-16-21-17-23-13-17-17-23-24							CC133
95	135WB	t1181	03-16-21-17-23-13-17-17-17-17-17-23-24							CC133
96	136WB	t4735	03-16-21-17-23-13-17-17-23-24							CC133
97	137WB	t1181	03-16-21-17-23-13-17-17-17-17-17-23-24						+	CC133
98	138WB	t1181	03-16-21-17-23-13-17-17-17-17-17-23-24							CC133
99	139WB	t1181	03-16-21-17-23-13-17-17-17-17-17-23-24						+	CC133
100	140WB	t15980	07-23-21-16-34-33-80
101	142WB	t20580	03-16-447-17-23-13-17-17-17-16-24
102	143WB	t20581	14-44-12-17-12-17-16-24-17-17-17-17-17-16-24
103	144WB	t3583	03-16-21-17-23-13-17-17-17-17-23-24
104	146WB	t091	07-23-21-17-34-12-23-02-12-23							CC7
105	147WB	t1181	03-16-21-17-23-13-17-17-17-17-17-23-24							CC133
106	149WB	t1255	08-16-34-24-25
107	151WB	t10855	14-44-12-17-17-17-17-23-24
108	152WB	t20582	04-10-20-12-17-20-17-12-17-17
109	153WB	t1166	03-16-21-17-23-13-17-17-17-23-24
110	154WB	t091	07-23-21-17-34-12-23-02-12-23							CC7
111	155WB	t1181	03-16-21-17-23-13-17-17-17-17-17-23-24							CC133
112	156WB	t1181	03-16-21-17-23-13-17-17-17-17-17-23-24							CC133
113	157WB	t091	07-23-21-17-34-12-23-02-12-23							CC7
114	159WB	t4735	03-16-21-17-23-13-17-17-23-24							CC133
115	160WB	t742	14-44-12-17-23-18-17-17-17-17-23-24							CC425
116	161WB	t3380	07-23-12-21-17-34-34
117	162WB	t3380	07-23-12-21-17-34-34
118	163WB	t3380	07-23-12-21-17-34-34
119	165WB	t1181	03-16-21-17-23-13-17-17-17-17-17-23-24							CC133
120	166WB	t267	07-23-12-21-17-34-34-34-33-34							CC97
121	168WB	t1181	03-16-21-17-23-13-17-17-17-17-17-23-24							CC133
